# Supplementary material for: Screening and Cohorting of CRE Patients: The Strategic Role of Bed Management in a Monocentric Pre–Post Observational Study
Source: Antibiotics (Basel). 2026 Mar 12;15(3):290. doi: 10.3390/antibiotics15030290 (PMC13024421; doi:10.3390/antibiotics15030290)
Supplement: Supplementary file 1 [file antibiotics-15-00290-s001.zip]

Archive with 1 entries (1 files):
- antibiotics-4151398-supplementary.pdf
